# Supplementary material for: Putative Sugar Transporters of the Mustard Leaf Beetle Phaedon cochleariae: Their Phylogeny and Role for Nutrient Supply in Larval Defensive Glands
Source: PLoS One. 2013 Dec 31;8(12):e84461. doi: 10.1371/journal.pone.0084461 (PMC3877287; doi:10.1371/journal.pone.0084461)
Supplement: Table S1 — Primer sets used in quantitative real-time PCR and RNAi experiments. (XLSX) [file pone.0084461.s011.xlsx]

## Sheet: Sheet1
Primer sets used for quantitative real-time PCR
	FORWARD	REVERSE
PcSUT1	GATGGACTGCTCCCATCATTC	GCCATTCCGCTTCGTATTTC
PcSUT2	AGCGATCAAAGCGAAAGGTG	TTCCAAAACGGGAACTCAGC
PcSUT3	CTCAACGCTGAATGACATCG	TCGGAAAGCACATGACCAAG
PcSUT4	TGGTTGGTTTCGCTGGTATG	CCGACTGCTTTGCTTTGTTG
PcSUT5	TGGGCAGGAAAGTGCTGTTG	CGATTGGCAGGAATGACACG
PcSUT6	ACCAATCACAAGCGACGAAG	GGGTCATCGCTGACAAAATG
Pcrpl6	CAAGACAGGATCAGACCTAGAC	CACTCTCTTTCCTTTGTGGGAAC
Pcrps3	AAGGCTGTGAAGTTGTGGTATCTGG	ATGGCGGGTGGCAGTGTCTAC
Primer sets used for dsRNA construction for RNAi experiments
	FORWARD	REVERSE
Gfp	TAATACGACTCACTATAGGGAGACCATGGCCAACACTTGT	TAATACGACTCACTATAGGGAGATAATCCCAGCAGCAGTT
PcSUT1	TAATACGACTCACTATAGGGAGAAGAACAAACCAGAGCT	TAATACGACTCACTATAGGGAGATTTGGCAGGAAATATCTCAGCA
PcSUT2	TAATACGACTCACTATAGGGAGAATGGATAGAACTGCGGAT	TAATACGACTCACTATAGGGAGAGTCATAGCATTGCCCCAAGT
PcSUT5	TAATACGACTCACTATAGGGAGGTTGACCGGAAACATCGTCA	TAATACGACTCACTATAGGGAGCCCCATAACAGCCCAAGGTA
PcSUT6	TAATACGACTCACTATAGGGAGGGGTCTGTGATTGGGGACAT	TAATACGACTCACTATAGGGAGTGACGGCTTTCATCGAACAC
