# Supplementary material for: Putative Sugar Transporters of the Mustard Leaf Beetle Phaedon cochleariae: Their Phylogeny and Role for Nutrient Supply in Larval Defensive Glands
Source: PLoS One. 2013 Dec 31;8(12):e84461. doi: 10.1371/journal.pone.0084461 (PMC3877287; doi:10.1371/journal.pone.0084461)
Supplement: Table S2 — BLAST2GO results for all identified sugar transporters. Table shows sequence description, sequence length, minimal e-value of BLAST search, mean similarity to all 5 hits for each query sequence respectively, the number of assigned gene ontology (GO) categories as well as assigned GO categories. (XLSX) [file pone.0084461.s012.xlsx]

## Sheet: Sheet1
Seq_Id	Seq_Description	Seq_Length	#Hits	min. eValue	mean Similarity	#GOs	GOs	Enzyme Codes	InterProScan
PcSUT1	sugar transporter	480	5	1.82098E-148	69.6%	3	P:transport; C:membrane; F:transmembrane transporter activity	0
PcSUT10	sugar transporter	489	5	4.03981E-139	67.2%	3	P:transport; C:membrane; F:transmembrane transporter activity	0
PcSUT11	cg1213 cg1213-pa	480	5	2.90153E-124	68.6%	2	F:transporter activity; P:transport	0
PcSUT12_1	sugar transporter	595	5	4.82186E-148	67.6%	3	F:trehalose transmembrane transporter activity; C:plasma membrane part; P:trehalose transport	0
PcSUT12_2	sugar transporter	555	5	5.83218E-147	69.0%	3	F:trehalose transmembrane transporter activity; C:plasma membrane part; P:trehalose transport	0
PcSUT12_3	sugar transporter	595	5	4.82186E-148	67.6%	3	F:trehalose transmembrane transporter activity; C:plasma membrane part; P:trehalose transport	0
PcSUT12_4	sugar transporter	555	5	5.83218E-147	69.0%	3	F:trehalose transmembrane transporter activity; C:plasma membrane part; P:trehalose transport	0
PcSUT13	cg1213 cg1213-pa	519	5	1.54461E-149	64.8%	2	F:transporter activity; P:transport	0
PcSUT14	sugar transporter	501	5	1.44722E-145	68.0%	3	C:membrane; P:transport; F:transmembrane transporter activity	0
PcSUT15	sugar transporter	483	5	2.23574E-133	67.2%	2	F:transporter activity; P:transport	0
PcSUT16	glucose transporter type 1-like	502	5	0	79.6%	3	P:transmembrane transport; C:integral to membrane; F:substrate-specific transmembrane transporter activity	0
PcSUT17	glucose transporter (sugar transporter	501	5	1.83127E-139	65.4%	2	P:transport; F:transporter activity	0
PcSUT18	sugar transporter	441	5	1.91153E-157	69.0%	3	P:transmembrane transport; C:integral to membrane; F:transmembrane transporter activity	0
PcSUT19	sugar transporter	482	5	1.44696E-127	63.6%	2	F:transporter activity; P:transport	0
PcSUT2	sugar transporter	486	5	5.50204E-108	60.8%	7	F:transmembrane transporter activity; F:substrate-specific transmembrane transporter activity; C:integral to membrane; C:membrane; P:transmembrane transport; P:transport; F:transporter activity
PcSUT20	sugar transporter	475	5	1.16652E-78	53.6%	7	F:transmembrane transporter activity; F:substrate-specific transmembrane transporter activity; C:integral to membrane; C:membrane; P:transmembrane transport; P:transport; F:transporter activity
PcSUT21	sugar partial	372	5	1.12678E-61	55.4%	7	F:transmembrane transporter activity; F:substrate-specific transmembrane transporter activity; C:integral to membrane; C:membrane; P:transmembrane transport; P:transport; F:transporter activity
PcSUT22	cg10960 cg10960-pb	516	5	6.49338E-118	62.8%	2	F:transporter activity; P:transport	0
PcSUT23	sugar transporter	462	5	1.55734E-151	66.8%	3	P:transport; C:membrane; F:transmembrane transporter activity	0
PcSUT24	sugar transporter	481	5	3.93898E-116	65.8%	2	F:transporter activity; P:transport	0
PcSUT25	hexose transporter	547	5	4.47789E-69	52.4%	7	F:transmembrane transporter activity; F:substrate-specific transmembrane transporter activity; C:integral to membrane; C:membrane; P:transmembrane transport; P:transport; F:transporter activity
PcSUT26	sugar transporter	483	5	2.08579E-171	74.6%	3	P:transport; C:membrane; F:transmembrane transporter activity	0
PcSUT27	sugar transporter	495	5	5.34611E-126	67.8%	3	P:transport; C:membrane; F:transmembrane transporter activity	0
PcSUT28	solute carrier family facilitated glucose transporter member 8	463	5	5.91199E-79	57.4%	8	F:transmembrane transporter activity; F:substrate-specific transmembrane transporter activity; C:integral to membrane; C:membrane; P:transmembrane transport; P:transport; F:transporter activity; P:carbohydrate transport
PcSUT29	sugar transporter	328	5	2.56847E-91	70.2%	3	P:transport; C:membrane; F:transmembrane transporter activity	0
PcSUT3_1	cg10960 cg10960-pb	493	5	2.71019E-147	64.8%	2	F:transporter activity; P:transport	0
PcSUT3_2	cg10960 cg10960-pb	495	5	3.14126E-147	65.0%	2	F:transporter activity; P:transport	0
PcSUT30	sugar transporter	457	5	7.21479E-132	66.0%	2	F:transporter activity; P:transport	0
PcSUT31	sugar transporter	550	5	7.77228E-6	47.0%	8	F:transmembrane transporter activity; P:carbohydrate transport; F:substrate-specific transmembrane transporter activity; C:integral to membrane; C:membrane; P:transmembrane transport; P:transport; F:transporter activity
PcSUT32	sugar partial	487	5	1.21524E-118	65.4%	2	F:transporter activity; P:transport	0
PcSUT33	sugar transporter	504	5	6.31651E-128	63.0%	2	F:transporter activity; P:transport	0
PcSUT34	cg1213 cg1213-pa	503	5	1.52932E-118	65.2%	2	F:transporter activity; P:transport	0
PcSUT35	solute carrier family facilitated glucose transporter member 8	495	5	1.15409E-176	74.2%	3	F:substrate-specific transmembrane transporter activity; C:integral to membrane; P:transmembrane transport	0
PcSUT36	sugar transporter	382	5	1.43596E-121	66.6%	1	P:transport	0
PcSUT37	sugar transporter	480	5	4.59625E-149	67.0%	3	P:transport; C:membrane; F:transmembrane transporter activity	0
PcSUT38	sugar partial	482	5	4.59896E-110	63.8%	2	F:transporter activity; P:transport	0
PcSUT39	cg1213 cg1213-pa	494	5	7.81677E-72	55.4%	7	F:transmembrane transporter activity; F:substrate-specific transmembrane transporter activity; C:integral to membrane; C:membrane; P:transmembrane transport; P:transport; F:transporter activity
PcSUT4_1	solute carrier family facilitated glucose transporter member 1-like	511	5	0	78.4%	3	P:transport; C:membrane; F:transmembrane transporter activity	0
PcSUT4_2	solute carrier family facilitated glucose transporter member 1-like	572	5	0	77.8%	3	P:transmembrane transport; C:integral to membrane; F:substrate-specific transmembrane transporter activity	0
PcSUT40	sugar transporter	474	5	6.64088E-141	68.0%	2	F:transporter activity; P:transport	0
PcSUT41	cg1213 cg1213-pa	463	5	6.86562E-110	65.4%	2	F:transporter activity; P:transport	0
PcSUT42	sugar transporter	450	5	1.38379E-166	71.4%	3	P:transport; C:membrane; F:transmembrane transporter activity	0
PcSUT43	sugar transporter	556	5	4.37318E-170	67.0%	1	P:transport	0
PcSUT44	cg1213 cg1213-pa	499	5	9.76859E-72	52.4%	7	F:transmembrane transporter activity; F:substrate-specific transmembrane transporter activity; C:integral to membrane; C:membrane; P:transmembrane transport; P:transport; F:transporter activity
PcSUT45	sugar transporter	478	5	9.7628E-120	63.6%	2	F:transporter activity; P:transport	0
PcSUT46	cg1213 cg1213-pa	499	5	9.76859E-72	52.4%	7	F:transmembrane transporter activity; F:substrate-specific transmembrane transporter activity; C:integral to membrane; C:membrane; P:transmembrane transport; P:transport; F:transporter activity
PcSUT47	cg1213 cg1213-pa	344	5	3.29383E-59	54.8%	7	F:transmembrane transporter activity; F:substrate-specific transmembrane transporter activity; C:integral to membrane; C:membrane; P:transmembrane transport; P:transport; F:transporter activity
PcSUT48	hexose transporter	401	5	5.01191E-46	50.4%	7	F:transmembrane transporter activity; F:substrate-specific transmembrane transporter activity; C:integral to membrane; C:membrane; P:transmembrane transport; P:transport; F:transporter activity
PcSUT49	cg1213 cg1213-pa	384	5	1.13177E-50	53.0%	7	F:transmembrane transporter activity; F:substrate-specific transmembrane transporter activity; C:integral to membrane; C:membrane; P:transmembrane transport; P:transport; F:transporter activity
PcSUT5	cg1213 cg1213-pa	450	5	2.22339E-142	69.8%	3	P:transport; C:membrane; F:transmembrane transporter activity	0
PcSUT50	sugar transporter	479	5	5.33934E-111	62.0%	7	F:transmembrane transporter activity; F:substrate-specific transmembrane transporter activity; C:integral to membrane; C:membrane; P:transmembrane transport; P:transport; F:transporter activity
PcSUT51	sugar transporter	499	5	2.05593E-152	68.2%	1	P:transport	0
PcSUT52	sugar transporter	514	5	1.51865E-132	66.8%	3	P:transport; C:membrane; F:transmembrane transporter activity	0
PcSUT53	solute carrier family facilitated glucose transporter member 8	397	5	3.05762E-56	56.0%	8	F:transmembrane transporter activity; F:substrate-specific transmembrane transporter activity; C:integral to membrane; C:membrane; P:transmembrane transport; P:transport; F:transporter activity; P:carbohydrate transport
PcSUT54	cg1213 cg1213-pa	514	5	4.02461E-80	57.0%	7	F:transmembrane transporter activity; F:substrate-specific transmembrane transporter activity; C:integral to membrane; C:membrane; P:transmembrane transport; P:transport; F:transporter activity
PcSUT55	facilitated trehalose transporter tret1-like	503	5	1.07224E-134	63.2%	2	F:transporter activity; P:transport	0
PcSUT56_1	sugar transporter	334	5	6.50021E-106	65.4%	3	P:transport; C:membrane; F:transporter activity	0
PcSUT56_2	sugar transporter	334	5	6.50021E-106	65.4%	3	P:transport; C:membrane; F:transporter activity	0
PcSUT56_5	sugar transporter	334	5	6.50021E-106	65.4%	3	P:transport; C:membrane; F:transporter activity	0
PcSUT56_6	sugar transporter	334	5	6.50021E-106	65.4%	3	P:transport; C:membrane; F:transporter activity	0
PcSUT56_7	sugar transporter	517	5	3.57017E-176	67.0%	3	P:transport; C:membrane; F:transporter activity	0
PcSUT57	sugar transporter	484	5	6.58935E-70	51.6%	7	F:transmembrane transporter activity; F:substrate-specific transmembrane transporter activity; C:integral to membrane; C:membrane; P:transmembrane transport; P:transport; F:transporter activity
PcSUT58	cg1213 cg1213-pa	443	5	5.82033E-81	57.0%	7	F:transmembrane transporter activity; F:substrate-specific transmembrane transporter activity; C:integral to membrane; C:membrane; P:transmembrane transport; P:transport; F:transporter activity
PcSUT6	solute carrier family facilitated glucose transporter member 8	461	5	2.39812E-90	56.2%	8	F:transmembrane transporter activity; F:substrate-specific transmembrane transporter activity; C:integral to membrane; C:membrane; P:transmembrane transport; P:transport; F:transporter activity; P:carbohydrate transport
PcSUT7	facilitated trehalose transporter tret1-like	374	5	4.9726E-122	64.2%	3	C:membrane; P:transport; F:transmembrane transporter activity	0
PcSUT8	facilitated trehalose transporter tret1-like	480	5	5.81801E-113	48.0%	2	P:transport; F:transporter activity	0
PcSUT9_1	cg1213 cg1213-pa	452	5	8.93901E-114	64.6%	2	F:transporter activity; P:transport	0
PcSUT9_2	PREDICTED: similar to GA11424-PA	487	5	3.5115E-113	64.6%	2	F:transporter activity; P:transport	0
