# Supplementary material for: Putative Sugar Transporters of the Mustard Leaf Beetle Phaedon cochleariae: Their Phylogeny and Role for Nutrient Supply in Larval Defensive Glands
Source: PLoS One. 2013 Dec 31;8(12):e84461. doi: 10.1371/journal.pone.0084461 (PMC3877287; doi:10.1371/journal.pone.0084461)
Supplement: Table S3 — Prediction of 12 transmembrane regions using TMHMM as well as Memsat2. Furthermore, the counts of each replicate as well as sequence length and coding region’s length are listed. (XLSX) [file pone.0084461.s013.xlsx]

## Sheet: Sheet1
Sequence ID	Sequence ID TrinTGICL	Repl1	Repl2	Repl3	Seq_length	ORF	TMHMM	Memsat	SOSUI	Accession
PcSUT1	PC_CL12177_1	12622	15334	9679	2061 bp	1419 bp	10	12	11	KF803259
PcSUT2	PC_is17745	5739	2459	6350	2056 bp	1446 bp	12	12	10	KF803260
PcSUT3_2	PC_comp675_2	5008	4355	3735	2609 bp	1452 bp	12	12	12	KF803262
PcSUT3_1	PC_comp675_1	4952	4263	3598	2629 bp	1452 bp	12	12	12	KF803261
PcSUT4_1	PC_CL2419Contig1	5799	2405	4890	2166 bp	1503 bp	10	12	11	KF803263
PcSUT4_2	PC_CL2419Contig2	4527	1910	3787	2276 bp	1626 bp	10	2	11	KF803264
PcSUT5	PC_CL26_2	5230	2974	4187	2250 bp	1344 bp	12	12	12	KF803265
PcSUT6	PC_CL6786_1	3493	3804	2949	1780 bp	1380 bp	10	12	12	KF803266
PcSUT7	PC_is09432	2159	1559	1813	1781 bp	1107 bp	8	9	9
PcSUT8	PC_is16337 (CL75)	1850	1658	1547	1559 bp	1146 bp	12	12	11
PcSUT9_1	PC_comp5160_1	1277	1818	1276	2106 bp	1332 bp	12	12	12
PcSUT10	PC_CL2102	1584	1318	1212	2167 bp	1422 bp	10	12	12	KF803267
PcSUT9_2	PC_comp5160_2	1301	1659	1149	2050 bp	1329 bp	12	12	13
PcSUT11	PC_CL12507	952	1018	821	1938 bp	1398 bp	12	12
PcSUT12_2	PC_comp2455seq2	765	973	708	4144 bp	1518 bp	12	12
PcSUT12_1	PC_comp2455seq1	731	992	669	4146 bp	1725 bp	12	1
PcSUT13	PC_CL2211	963	581	846	2020 bp	1557 bp	11	12
PcSUT14	PC_CL4739	852	518	683	1570 bp	1436 bp	12	12
PcSUT15	PC_comp13206	689	793	427	1912 bp	1419 bp	10	12
PcSUT16	PC_comp1358	661	721	518	2149 bp	1500 bp	10	12	11	KF803268
PcSUT17	PC_CL234	514	505	437	1694 bp	1461 bp	9	11	11
PcSUT18	PC_CL2613	287	608	309	1625 bp	1218 bp	11	11
PcSUT19	PC_CL746	138	787	142	2372 bp	1401 bp	12	12
PcSUT20	PC_CL7073	321	218	207	2461 bp	1395 bp	12	12
PcSUT12_4	PC_comp2455seq4	138	169	154	4079 bp	1518 bp	12	12
PcSUT21	PC_CL9125	215	107	131	1322 bp	1116 bp	10	10
PcSUT12_3	PC_comp2455seq3	110	150	144	4081 bp	1725 bp	12	1
PcSUT22	PC_CL11888	150	63	143	1959 bp	1461 bp	12	12
PcSUT23	PC_CL4872	110	116	82	2129 bp	1383 bp	11	11
PcSUT24	PC_CL493	96	94	87	1952 bp	1425 bp	12	10
PcSUT25	PC_comp1554	84	141	44	1748 bp	1608 bp	12	12	11	KF803269
PcSUT26	PC_comp5268	66	123	78	1761 bp	1425 bp	10	10
PcSUT27	PC_CL1568	82	86	69	1876 bp	1449 bp	11	12
PcSUT28	PC_CL2213	68	40	67	2872 bp	1389 bp	10	10
PcSUT29	PC_CL5899	34	16	82	1290 bp	971 bp	6	8
PcSUT30	PC_CL4296	28	30	48	1392 bp	1350 bp	11	11
PcSUT31	PC_comp10649	29	46	4	2737 bp	1626 bp	8	11	11
PcSUT32	PC_CL2995	24	26	36	1678 bp	1461 bp	12	12
PcSUT33	PC_CL950	17	5	50	1523 bp	1509 bp	12	12
PcSUT34	PC_CL2755	15	33	16	2393 bp	1476 bp	12	12
PcSUT35	PC_CL2005	10	35	12	1805 bp	1452 bp	12	11
PcSUT36	PC_CL11525	15	19	20	1546 bp	1125 bp	9	9
PcSUT37	PC_CL7720	12	8	22	1656 bp	1404 bp	12	12	11
PcSUT38	PC_CL5064	9	12	19	1656 bp	1446 bp	12	12
PcSUT39	PC_CL12214	15	13	10	1584 bp	1464 bp	11	12
PcSUT40	PC_comp37091	14	13	11	1531 bp	1404 bp	11	6
PcSUT41	PC_CL2316	15	11	10	1763 bp	1389 bp	12	12
PcSUT42	PC_CL10660	12	11	10	1768 bp	1326 bp	9	11
PcSUT43	PC_CL7547	11	11	6	1884 bp	1659 bp	12	12
PcSUT44	PC_comp1102	9	7	12	2308 bp	1473 bp	12	12
PcSUT45	PC_comp27591	10	7	10	1437 bp	1417 bp	11	11
PcSUT46	PC_CL10965	12	5	9	2275 bp	1473 bp	12	12
PcSUT47	PC_comp5749	6	14	6	1477 bp	948 bp	8	9
PcSUT48	PC_comp30552	8	10	5	2217 bp	1185 bp	9	9
PcSUT49	PC_comp1389	10	7	4	1181 bp	1116 bp	7	9
PcSUT50	PC_CL2688	14	NA	6	1700 bp	1410 bp	12	12
PcSUT51	PC_comp4688	5	5	7	1655 bp	1467 bp	12	12
PcSUT52	PC_comp2613	4	5	7	1892 bp	1530 bp	13	13
PcSUT53	PC_CL2044	8	NA	NA	1194 bp	1175 bp	10	10
PcSUT54	PC_CL432	3	1	4	2129 bp	1482 bp	11	13
PcSUT55	PC_CL4700	5	NA	NA	1636 bp	1449 bp	12	12
PcSUT56_5	PC_comp2972seq5	1	3	1	1837 bp	945 bp	7	7
PcSUT56_7	PC_comp2972seq7	3	NA	2	1738 bp	1551 bp	11	12
PcSUT57	PC_CL3366	1	1	1	1926 bp	1437 bp	12	12
PcSUT56_1	PC_comp2972seq1	2	NA	NA	2126 bp	945 bp	7	7
PcSUT56_2	PC_comp2972seq2	NA	1	NA	2083 bp	945 bp	7	7
PcSUT58	PC_CL3046	NA	NA	1	1332 bp	1286 bp	11	11
PcSUT56_6	PC_comp2972seq6	NA	NA	1	1785 bp	945 bp	7	7
