# Supplementary material for: Putative Sugar Transporters of the Mustard Leaf Beetle Phaedon cochleariae: Their Phylogeny and Role for Nutrient Supply in Larval Defensive Glands
Source: PLoS One. 2013 Dec 31;8(12):e84461. doi: 10.1371/journal.pone.0084461 (PMC3877287; doi:10.1371/journal.pone.0084461)
Supplement: Table S4 — The short reads of glandular tissues were mapped onto the transcriptome using bowtie. The short reads of the three replicates of RNA derived from the glandular tissue were mapped onto the transcriptome by applying bowtie. The percentages of aligned reads and of reads that did not align or were suppressed (due to option m) are listed. Furthermore, the numbers of reads that have been mapped are shown. (XLSX) [file pone.0084461.s014.xlsx]

## Sheet: Sheet1
Sample	Number of reads	Reported alignments	Failed to align	Suppressed
glands_Repl1	34918295	82.62	16.31	1.07
glands_Repl2	36598828	84.9	14.28	0.81
glands_Repl3	29866004	83.75	15.13	1.13
