# Supplementary material for: Putative Sugar Transporters of the Mustard Leaf Beetle Phaedon cochleariae: Their Phylogeny and Role for Nutrient Supply in Larval Defensive Glands
Source: PLoS One. 2013 Dec 31;8(12):e84461. doi: 10.1371/journal.pone.0084461 (PMC3877287; doi:10.1371/journal.pone.0084461)
Supplement: Table S5 — Pcsut counts normalized to the effective library size, relatively to Pcrps3 and Pcrpl6 according to Livak and Schmittgen [71] . Samples were derived from glandular tissue from juvenile P. cochleariae. (XLSX) [file pone.0084461.s015.xlsx]

## Sheet: Sheet1
Seq_Id	normExprRepl1	normExprRepl2	normExprRepl3
PcSUT1	0.809818	0.705091	0.744718
PcSUT2	0.366902	0.112761	0.487019
PcSUT3	0.320168	0.199706	0.286459
PcSUT4	0.371441	0.110469	0.37581
PcSUT5	0.334361	0.136378	0.321126
PcSUT6	0.223376	0.174439	0.226176
PcSUT8	0.118273	0.0760303	0.118649
PcSUT10	0.101267	0.060439	0.0930322
PcSUT12	0.0489075	0.0446185	0.0543007
PcSUT15	0.0440487	0.0363643	0.0327492
PcSUT16	0.0422586	0.0330626	0.0397285
PcSUT17	0.0328607	0.0231576	0.0335161
PcSUT19	0.00882253	0.0361809	0.0108908
PcSUT23	0.00722424	0.00559451	0.00644246
PcSUT25	0.00537023	0.00646578	0.00337462
PcSUT26	0.00421947	0.00564036	0.00598228
PcSUT29	0.00217367	0.000733706	0.00628907
PcSUT30	0.00179008	0.0013757	0.0036814
PcSUT50	0.000895039	0	0.000460176
