# Supplementary material for: Putative Sugar Transporters of the Mustard Leaf Beetle Phaedon cochleariae: Their Phylogeny and Role for Nutrient Supply in Larval Defensive Glands
Source: PLoS One. 2013 Dec 31;8(12):e84461. doi: 10.1371/journal.pone.0084461 (PMC3877287; doi:10.1371/journal.pone.0084461)
Supplement: Table S6 — Counts normalized to the effective library size of all sugar transporters after dsRNA-injection. dsRNA targeting Pcsut1, Pcsut2 and Pcsut6 as well as dsRNA targeting gfp were injected. Samples were derived from glandular tissue from juvenile P. cochleariae. (XLSX) [file pone.0084461.s016.xlsx]

## Sheet: Sheet1
	GFPRepl1	GFPRepl2	PcSUT6Repl1	PcSUT6Repl2	PcSUT1Repl1	PcSUT1Repl2	PcSUT2Repl1	PcSUT2Repl2	PcSUTmixRepl1	PcSUTmixRepl2
PcSUT1	3692.82	5917.09	4431.36	7131.36	228.626	253.121	2747.81	4093.42	325.024	466.321
PcSUT10	619.178	1023.64	235.471	549.21	276.256	308.069	336.942	947.902	672.519	921.496
PcSUT11	352.227	320.93	1044.59	296.664	195.717	304.465	338.831	248.245	392.437	477.468
PcSUT13	936.182	423.981	511.856	242.656	771.612	485.523	496.28	691.819	280.083	226.658
PcSUT14	315.15	580.029	365.731	281.451	828.768	524.257	700.964	616.692	339.47	195.075
PcSUT15	756.361	1190.48	873.412	1169.92	1688.71	936.817	1299.27	748.653	1054.52	418.017
PcSUT16	376.327	522.125	483.466	395.553	435.601	411.659	496.91	330.557	571.401	514.626
PcSUT17	239.144	285.598	376.586	368.929	250.276	274.739	341.35	329.904	211.868	542.493
PcSUT18	16.6844	27.4802	3.34001	3.04271	12.1241	9.00785	17.0045	1.30655	1.60506	9.28927
PcSUT19	29.6612	170.77	299.766	139.204	21.6502	5.40471	15.7449	189.45	810.554	148.628
PcSUT2	6796.13	10060.7	7409.81	11493.8	4614.08	5335.35	2187.29	1875.55	740.734	198.79
PcSUT20	61.1763	16.6844	53.4401	41.0766	361.125	299.961	15.7449	62.7144	33.7062	13.005
PcSUT21	164.991	179.603	188.71	150.614	172.335	306.267	333.163	281.562	341.075	78.0299
PcSUT22	59.3224	147.216	177.855	122.469	148.087	140.522	207.833	159.399	121.182	176.496
PcSUT23	38.9303	30.4246	24.2151	34.2305	14.7221	30.6267	10.0768	17.6384	97.9085	87.3191
PcSUT24	18.5383	53.9791	166.165	177.238	71.8785	74.7652	75.5757	88.8454	93.0933	79.8877
PcSUT25	42.638	2.94431	1988.98	2.28203	21.6502	22.5196	782.838	5.87948	3.21012	0
PcSUT26	33.3689	33.3689	80.9952	105.734	5.19604	7.20628	17.0045	11.759	93.8959	141.197
PcSUT27	46.3457	47.109	46.7601	45.6407	53.6924	78.3683	75.5757	13.0655	54.572	122.618
PcSUT28	5.56148	25.5174	45.0901	28.9058	28.5782	55.8487	59.2009	52.9153	57.7821	11.1471
PcSUT29	313.297	23.5545	7.51502	9.88881	76.2086	36.0314	16.3747	28.0908	4.81517	1.85785
PcSUT30	291.051	75.5707	31.7301	44.88	37.2383	19.8173	20.7833	24.8245	24.8784	22.2942
PcSUT31	5.56148	0	455.911	0.760678	6.92805	7.20628	185.79	0	0	0
PcSUT32	233.582	52.0162	10.02	51.7261	44.1663	26.1228	13.8555	16.3319	24.8784	26.01
PcSUT33	22.2459	0.981437	0	1.52136	25.9802	23.4204	3.77878	13.7188	0	0
PcSUT34	29.6612	57.9048	56.7801	61.6149	51.9604	98.1856	20.7833	18.2917	21.6683	72.4563
PcSUT35	22.2459	18.6473	46.7601	54.0081	3.46403	4.50393	1.25959	11.759	24.0759	180.212
PcSUT36	1.85383	0.981437	2.50501	9.12814	3.46403	4.50393	10.0768	1.95983	6.42023	9.28927
PcSUT38	35.2227	6.87006	15.865	17.4956	12.9901	14.4126	3.77878	5.87948	18.4582	20.4364
PcSUT39	16.6844	9.81437	7.51502	5.32475	13.8561	8.10707	10.7066	5.2262	8.82782	7.43142
PcSUT40	16.6844	5.88862	10.855	7.60678	6.92805	12.611	5.66818	7.18603	8.02529	9.28927
PcSUT41	3.70765	2.94431	2.50501	9.12814	13.8561	0.900785	1.88939	14.3721	6.42023	1.85785
PcSUT4_1	79.7145	453.424	497.661	371.211	723.115	930.511	922.023	1075.94	449.416	87.3191
PcSUT4_2	116.791	341.54	374.081	266.237	575.028	559.388	563.669	766.945	296.936	113.329
PcSUT44	1.85383	0	0.835002	0	1.73201	0.900785	0.629797	0.653275	0.802529	0
PcSUT45	9.26913	3.92575	11.69	9.12814	6.06204	8.10707	9.44696	3.26638	4.81517	16.7207
PcSUT48	1.85383	0	86.8402	0	0	0.900785	22.0429	0	0	0
PcSUT49	7.4153	1.96287	121.075	6.08542	8.66006	0	1.25959	11.1057	60.9922	70.5985
PcSUT5	1907.59	2251.42	1059.62	2946.11	4030.39	5129.07	3134.5	4262.62	164.518	126.334
PcSUT50	7.4153	0.981437	0.835002	1.52136	3.46403	2.70236	3.14899	10.4524	0.802529	7.43142
PcSUT52	42.638	43.1832	58.4501	66.179	67.5485	42.3369	63.6095	57.4882	113.157	89.177
PcSUT53	7.4153	0	1.67	2.28203	0.866006	0	0	3.91965	3.21012	13.005
PcSUT57	5.56148	0.981437	40.0801	28.1451	3.46403	0	3.77878	1.95983	8.02529	13.005
PcSUT6	2979.1	3782.46	106.88	84.4353	3080.38	3237.42	2451.8	2225.06	193.409	143.055
PcSUT7	1216.11	1552.63	1457.91	929.549	2470.72	1639.43	925.802	753.88	2011.94	2866.67
PcSUT8	884.275	431.832	488.476	568.226	1179.5	1280.92	539.736	859.71	815.369	782.157
PcSUT9_1	7.4153	41.2204	55.9451	57.8115	12.1241	19.8173	30.2303	32.6638	50.5593	29.7257
PcSUT3_2	0	2.94431	0.835002	4.56407	1.73201	4.50393	1.88939	3.91965	1.60506	3.71571
PcSUT37	0	2.94431	2.50501	1.52136	9.52607	5.40471	8.18736	85.5791	4.01264	11.1471
PcSUT42	0	1.96287	2.50501	0.760678	2.59802	1.80157	1.88939	7.18603	4.01264	5.57356
PcSUT43	0	1.96287	2.50501	0.760678	0	0	0.629797	1.95983	3.21012	0
PcSUT47	0	2.94431	0.835002	0	0	0	1.25959	0	0.802529	11.1471
PcSUT55	0	0.981437	0.835002	0	0	0.900785	0.629797	2.6131	0.802529	3.71571
PcSUT56_7	0	4.90719	0.835002	3.04271	3.46403	1.80157	1.88939	3.26638	0.802529	5.57356
PcSUT3_1	0	0	0.835002	0	0	0	0	0.653275	0	0
PcSUT54	0	0	3.34001	0	5.19604	0	1.25959	2.6131	1.60506	1.85785
PcSUT56_1	0	0	1.67	0.760678	0.866006	0	1.25959	0.653275	1.60506	0
PcSUT56_2	0	0	0.835002	0	0	0	0	0.653275	0	0
PcSUT56_6	0	0	0.835002	0.760678	0.866006	0	0	0	0	1.85785
PcSUT58	0	0	5.84501	0.760678	0	0	0	0	0	0
PcSUT9_2	0	0	2.50501	0.760678	0.866006	0.900785	1.25959	0	0	0
PcSUT46	0	0	0	0	0	0	0.629797	0	0	0
